# Supplementary material for: Comparative transcriptomics and genomic analyses reveal differential gene expression related to Colletotrichum brevisporum resistance in papaya (Carica papaya L.)
Source: Front Plant Sci. 2022 Dec 23;13:1038598. doi: 10.3389/fpls.2022.1038598 (PMC9816866; doi:10.3389/fpls.2022.1038598)
Supplement: Supplementary file 1 — Primers used for qRT-PCR in this study. [file DataSheet_1.xlsx]

## Sheet: Sheet1
	Primers used for qRT-PCR in this study
	LP(5’-3’)	RP(5’-3’)
WRKY 25	ATGATGGGTATAATTGGAG	AGTAGACTGAGGCTTAGGAT
PR1	CTTACGGCGAGAACATTG	GTTGCCTGGAGGATCATAG
CALM	TGCCAGGTCCGATTTCAG	ATCCGTTCTTATTAGAGTCAGC
BAK1	TAAATGACCCTGACAATG	CTGACCAACTCGGACAAA
BZR1_2	ATGTTCCGAGGCTGGTTG	TTGGGAAGAGTATGGAGTGATT
HSP90A	CAATGGAAATCAACCCTG	TCAATGCTCAGACCCAAC
EIF4A	AGGCAGGCAAGAGAAGAT	TTCATACCGAGTAGCGATTC
